# Supplementary material for: Exercise Fat Oxidation Is Positively Associated with Body Fatness in Men with Obesity: Defying the Metabolic Flexibility Paradigm
Source: Int J Environ Res Public Health. 2021 Jun 29;18(13):6945. doi: 10.3390/ijerph18136945 (PMC8297250; doi:10.3390/ijerph18136945)
Supplement: Supplementary file 1 [file ijerph-18-06945-s001.zip]

Archive with 4 entries (4 files):
- Figure S1.pdf
- Supplementary File S1.pdf
- Supplementary File S2.pdf
- Table S1.pdf
